# Supplementary material for: Pregabalin Safety in Pregnancy: A Disproportionality Analysis of VigiBase Spontaneous Reporting System
Source: Pharmaceuticals (Basel). 2025 May 20;18(5):759. doi: 10.3390/ph18050759 (PMC12114708; doi:10.3390/ph18050759)
Supplement: Supplementary file 1 [file pharmaceuticals-18-00759-s001.zip]

Archive with 1 entries (1 files):
- pharmaceuticals-3618494-supplementary.pdf
